# Supplementary material for: Influence of Biometric and Corneal Tomographic Parameters on Normative Corneal Aberrations Measured by Root Mean Square
Source: J Clin Med. 2024 Nov 25;13(23):7125. doi: 10.3390/jcm13237125 (PMC11642347; doi:10.3390/jcm13237125)
Supplement: Supplementary file 1 [file jcm-13-07125-s001.zip]

Archive with 1 entries (1 files):
- jcm-3260680-supplementary.pdf
